# Supplementary material for: Yield stability dataset of new orange fleshed sweet potato (Ipomoea batatas L. (lam)) genotypes in West Java, Indonesia
Source: Data Brief. 2020 Sep 9;32:106297. doi: 10.1016/j.dib.2020.106297 (PMC7502328; doi:10.1016/j.dib.2020.106297)
Supplement: Supplementary file 1 [file mmc1.xml]

<?xml version="1.0" encoding="utf-8" standalone="no"?>
<data>
  <datasets>
    <author>harisunpad89@gmail.com;haris16004@mail.unpad.ac.id</author>
    <type>0</type>
    <dataset>
      <value>6</value>
      <reason>Other (please explain)</reason>
      <comments>The raw data is available as a supplementary data file to this article</comments>
    </dataset>
  </datasets>
</data>
