# Supplementary material for: Yield stability dataset of new orange fleshed sweet potato (Ipomoea batatas L. (lam)) genotypes in West Java, Indonesia
Source: Data Brief. 2020 Sep 9;32:106297. doi: 10.1016/j.dib.2020.106297 (PMC7502328; doi:10.1016/j.dib.2020.106297)
Supplement: Supplementary file 2 [file mmc2.xlsx]

## Sheet: Raw Data
Genotypes	Sumedang Regency (L1)				Bandung Regency (L2)				Karawang Regency (L3)
	R1	R2	R3	Average	R1	R2	R3	Average	R1	R2	R3	Average
MZ119	17.5	15.12	19.58	17.4	15.12	18.62	17.56	17.1	13.56	20.24	12.1	15.3
MZ121	17.14	13.56	22.4	17.7	17.14	19.3	19.66	18.7	9.12	6.24	7.59	7.65
MZ127	11.34	11.78	14.98	12.7	11.9	13.08	22.42	15.8	11.62	13.08	2.9	9.2
MZ128	11.86	9.54	12.2	11.2	16.68	16.42	18.2	17.1	7.56	8.2	3.44	6.4
MZ154	26.28	25.08	32.34	27.9	4.2	2.86	1.64	2.9	4.2	4.26	8.79	5.75
MZ202	37.92	35.52	27.06	33.5	17.94	10.9	9.86	12.9	17.74	13.4	19.26	16.8
MZ214	37.1	35.72	29.48	34.1	13.62	15.3	16.08	15	0.09	0.1	0.11	0.1
MZ235	9.5	13.08	11.92	11.5	0.82	1	1.18	1	0.82	1	0.43	0.75
MZ236	2.46	3.08	2.56	2.7	2.46	4.24	4.1	3.6	2.46	4.24	1.25	2.65
MZ237	37.94	35.7	38.06	37.2333	7.12	4.84	1.54	4.5	4.86	2.4	1.29	2.85
MZ247	23.5	26.4	20.6	23.5	6.88	5.72	8.7	7.1	10.86	5.72	17.47	11.35
MZ270	8.24	6.9	3.16	6.1	0.48	1.3	1.52	1.1	0.1	0.12	0.08	0.1
MZ276	11.72	16.46	9.62	12.6	7.32	8.2	4.58	6.7	2.48	3.74	1.43	2.55
MZ290	9.58	13.08	18.44	13.7	1.74	3.08	1.18	2	0.046	0.13	0.124	0.1
MZ332	21.08	16.78	36.94	24.9333	3.12	3.12	1.86	2.7	19.72	19.74	18.14	19.2
MZ462	5.08	4.68	2.54	4.1	5.52	4.68	1.8	4	11.7	17.12	24.58	17.8
MZ496	37.52	39.72	34.36	37.2	1.08	1.14	3.48	1.9	4.68	6.24	5.13	5.35
Kidal	10.7703	11.7047	10.3923	10.9558	16.0624	20.347	14.4914	16.9669	10.2956	10.3199	11.2561	10.6239
Rancing	14.2478	14.7898	12.0711	13.7029	17.9722	16.3041	18.8414	17.7059	16.471	15.4455	17.1041	16.3402
Beniazuma	7.07107	12.8452	11.1355	10.3506	23.0217	14.3527	19.6214	18.9986	7.07107	9.74679	12.661	9.82628
Beta-2	13.6748	10.1489	10.247	11.3569	14.4914	11.9164	14.1421	13.5166	9.48683	11.0318	7.07107	9.19656
Keriting Maja	9.53939	11.619	15.4919	12.2168	15.906	24.1661	14.4568	18.1763	7.07107	11.9038	7.07107	8.68197
AC-Putih	14.0712	7.07107	11.5326	10.8916	13.6382	15.5242	17.6918	15.6181	8.40833	11.5758	11.3358	10.44

## Sheet: Parametric & nonparametric
Genotype	Y	S⁽¹⁾	S⁽²⁾	S⁽³⁾	S⁽⁶⁾	NP⁽¹⁾	NP⁽²⁾	NP⁽³⁾	NP⁽⁴⁾	Wᵢ²	σ²ᵢ	s²dᵢ	bᵢ
SP1	16.6	2.67	4.33	0.5	0.27	4.67	0.09	0.2	0.15	31.44	14.22	0.15	0.18
SP2	14.68	7.33	30.33	3.71	0.69	7.33	0.21	0.38	0.45	49.27	23.98	6.73	0.78
SP3	12.57	2.67	4.33	0.63	0.34	4	0.21	0.22	0.2	51.8	25.37	2.93	0.17
SP4	11.57	7.33	32.33	5.54	1.09	10.33	0.57	0.63	0.63	87.28	44.8	8.02	0.17
SP5	12.18	8.67	46.33	8.18	1.35	10.33	0.46	0.65	0.76	172.16	91.28	5.18	2.73
SP6	21.07	6	24.33	2.75	0.64	7.67	0.16	0.33	0.34	92.13	47.45	4.97	2.12
SP7	16.4	13.33	103	17.17	1.83	10.33	0.43	0.68	1.11	310.96	167.29	4.71	3.48
SP8	4.42	5.33	16.33	7	1.86	3.67	1.15	0.61	1.14	5.91	0.24	0.39	1.26
SP9	2.98	4	10.33	4.43	1.57	6	2.19	1.05	0.86	48.6	23.62	0.08	-0.03
SP10	14.86	10.67	76	11.69	1.54	13	0.42	0.71	0.82	433.24	234.25	3.05	4.01
SP11	13.98	4.67	14.33	1.87	0.57	5.33	0.15	0.33	0.3	45.27	21.79	4.15	1.6
SP12	2.43	1.33	1	1	1	2	4.33	0.82	0.67	4.89	-0.32	0.01	0.67
SP13	7.28	4	10.33	2.38	0.85	2.67	0.48	0.29	0.46	2.31	-1.73	0.32	1.04
SP14	5.27	8	39	13	2.33	5.33	0.77	0.64	1.33	14.02	4.68	0.11	1.54
SP15	15.61	12	86.33	11.26	1.35	8.33	0.32	0.55	0.78	194.53	103.53	27.24	1.29
SP16	8.63	13.33	105.33	19.75	2.13	12.67	0.56	0.87	1.25	272.19	146.06	10.01	-1.11
SP17	14.82	12.67	97	17.64	2	14	0.55	0.9	1.15	448.73	242.73	9.49	3.9
C1	12.85	7.33	40.33	6.05	1.1	6.67	0.39	0.51	0.55	88.64	45.55	3.4	-0.2
C2	15.92	4.67	16.33	1.85	0.53	8	0.17	0.42	0.26	86.68	44.47	0.33	-0.36
C3	13.06	12.67	91	13	1.43	10.33	0.39	0.61	0.9	123.76	64.78	7.07	-0.28
C4	11.36	3.33	8.33	1.47	0.59	3	0.44	0.31	0.29	46.04	22.21	1.27	0.1
C5	13.03	7.33	34.33	4.79	0.93	9	0.32	0.45	0.51	85.44	43.79	6.56	0.07
C6	12.32	7.33	37	6.17	1.17	4.33	0.38	0.51	0.61	74.47	37.78	2.23	-0.14
Rank
Genotype	Y	S⁽¹⁾	S⁽²⁾	S⁽³⁾	S⁽⁶⁾	NP⁽¹⁾	NP⁽²⁾	NP⁽³⁾	NP⁽⁴⁾	Wᵢ²	σ²ᵢ	s²dᵢ	bi	AR
SP1	2	2	3	1	1	7	1	1	1	5	5	4	11	3.38462
SP2	8	11	11	9	7	12	6	7	7	9	9	18	2	8.92308
SP3	13	2	2	2	2	5	5	2	2	10	10	10	13	6
SP4	16	11	12	12	11	17	19	15	12	14	14	20	12	14.2308
SP5	15	17	17	16	15	17	15	17	14	18	18	16	19	16.4615
SP6	1	10	10	8	6	13	3	6	6	16	16	15	18	9.84615
SP7	3	22	22	21	19	17	13	18	19	21	21	14	21	17.7692
SP8	21	9	8	15	20	4	21	14	20	3	3	7	3	11.3846
SP9	22	5	6	10	18	10	22	23	17	8	8	2	17	12.9231
SP10	6	18	18	18	17	22	12	19	16	22	22	11	23	17.2308
SP11	9	7	7	6	4	8	2	5	5	6	6	13	7	6.53846
SP12	23	1	1	3	10	1	23	20	13	2	2	1	5	8.07692
SP13	19	5	5	7	8	2	16	3	8	1	1	5	1	6.23077
SP14	20	16	15	19	23	8	20	16	23	4	4	3	6	13.6154
SP15	5	19	19	17	14	15	8	12	15	19	19	23	4	14.5385
SP16	18	22	23	23	22	21	18	21	22	20	20	22	20	20.9231
SP17	7	20	21	22	21	23	17	22	21	23	23	21	22	20.2308
C1	12	11	16	13	12	11	11	10	10	15	15	12	10	12.1538
C2	4	7	9	5	3	14	4	8	3	13	13	6	8	7.46154
C3	10	20	20	19	16	17	10	13	18	17	17	19	9	15.7692
C4	17	4	4	4	5	3	14	4	4	7	7	8	15	7.38462
C5	11	11	13	11	9	16	7	9	9	12	12	17	16	11.7692
C6	14	11	14	14	13	6	9	11	11	11	11	9	14	11.3846

## Sheet: Sheet3
Nogen	Site$	Rep$	Gen$	Yield
1	L1	R1	MZ119	17.5
2	L1	R1	MZ121	17.14
3	L1	R1	MZ127	11.34
4	L1	R1	MZ128	11.86
5	L1	R1	MZ154	26.28
6	L1	R1	MZ202	37.92
7	L1	R1	MZ214	37.1
8	L1	R1	MZ235	9.5
9	L1	R1	MZ236	2.46
10	L1	R1	MZ237	37.94
11	L1	R1	MZ247	23.5
12	L1	R1	MZ270	8.24
13	L1	R1	MZ276	11.72
14	L1	R1	MZ290	9.58
15	L1	R1	MZ332	21.08
16	L1	R1	MZ462	5.08
17	L1	R1	MZ496	37.52
18	L1	R1	C1	10.7703
19	L1	R1	C2	14.2478
20	L1	R1	C3	7.07107
21	L1	R1	C4	13.6748
22	L1	R1	C5	9.53939
23	L1	R1	C6	14.0712
1	L1	R2	MZ119	15.12
2	L1	R2	MZ121	13.56
3	L1	R2	MZ127	11.78
4	L1	R2	MZ128	9.54
5	L1	R2	MZ154	25.08
6	L1	R2	MZ202	35.52
7	L1	R2	MZ214	35.72
8	L1	R2	MZ235	13.08
9	L1	R2	MZ236	3.08
10	L1	R2	MZ237	35.7
11	L1	R2	MZ247	26.4
12	L1	R2	MZ270	6.9
13	L1	R2	MZ276	16.46
14	L1	R2	MZ290	13.08
15	L1	R2	MZ332	16.78
16	L1	R2	MZ462	4.68
17	L1	R2	MZ496	39.72
18	L1	R2	C1	11.7047
19	L1	R2	C2	14.7898
20	L1	R2	C3	12.8452
21	L1	R2	C4	10.1489
22	L1	R2	C5	11.619
23	L1	R2	C6	7.07107
1	L1	R3	MZ119	19.58
2	L1	R3	MZ121	22.4
3	L1	R3	MZ127	14.98
4	L1	R3	MZ128	12.2
5	L1	R3	MZ154	32.34
6	L1	R3	MZ202	27.06
7	L1	R3	MZ214	29.48
8	L1	R3	MZ235	11.92
9	L1	R3	MZ236	2.56
10	L1	R3	MZ237	38.06
11	L1	R3	MZ247	20.6
12	L1	R3	MZ270	3.16
13	L1	R3	MZ276	9.62
14	L1	R3	MZ290	18.44
15	L1	R3	MZ332	36.94
16	L1	R3	MZ462	2.54
17	L1	R3	MZ496	34.36
18	L1	R3	C1	10.3923
19	L1	R3	C2	12.0711
20	L1	R3	C3	11.1355
21	L1	R3	C4	10.247
22	L1	R3	C5	15.4919
23	L1	R3	C6	11.5326
1	L2	R1	MZ119	15.12
2	L2	R1	MZ121	17.14
3	L2	R1	MZ127	11.9
4	L2	R1	MZ128	16.68
5	L2	R1	MZ154	4.2
6	L2	R1	MZ202	17.94
7	L2	R1	MZ214	13.62
8	L2	R1	MZ235	0.82
9	L2	R1	MZ236	2.46
10	L2	R1	MZ237	7.12
11	L2	R1	MZ247	6.88
12	L2	R1	MZ270	0.48
13	L2	R1	MZ276	7.32
14	L2	R1	MZ290	1.74
15	L2	R1	MZ332	3.12
16	L2	R1	MZ462	5.52
17	L2	R1	MZ496	1.08
18	L2	R1	C1	16.0624
19	L2	R1	C2	17.9722
20	L2	R1	C3	23.0217
21	L2	R1	C4	14.4914
22	L2	R1	C5	15.906
23	L2	R1	C6	13.6382
1	L2	R2	MZ119	18.62
2	L2	R2	MZ121	19.3
3	L2	R2	MZ127	13.08
4	L2	R2	MZ128	16.42
5	L2	R2	MZ154	2.86
6	L2	R2	MZ202	10.9
7	L2	R2	MZ214	15.3
8	L2	R2	MZ235	1
9	L2	R2	MZ236	4.24
10	L2	R2	MZ237	4.84
11	L2	R2	MZ247	5.72
12	L2	R2	MZ270	1.3
13	L2	R2	MZ276	8.2
14	L2	R2	MZ290	3.08
15	L2	R2	MZ332	3.12
16	L2	R2	MZ462	4.68
17	L2	R2	MZ496	1.14
18	L2	R2	C1	20.347
19	L2	R2	C2	16.3041
20	L2	R2	C3	14.3527
21	L2	R2	C4	11.9164
22	L2	R2	C5	24.1661
23	L2	R2	C6	15.5242
1	L2	R3	MZ119	17.56
2	L2	R3	MZ121	19.66
3	L2	R3	MZ127	22.42
4	L2	R3	MZ128	18.2
5	L2	R3	MZ154	1.64
6	L2	R3	MZ202	9.86
7	L2	R3	MZ214	16.08
8	L2	R3	MZ235	1.18
9	L2	R3	MZ236	4.1
10	L2	R3	MZ237	1.54
11	L2	R3	MZ247	8.7
12	L2	R3	MZ270	1.52
13	L2	R3	MZ276	4.58
14	L2	R3	MZ290	1.18
15	L2	R3	MZ332	1.86
16	L2	R3	MZ462	1.8
17	L2	R3	MZ496	3.48
18	L2	R3	C1	14.4914
19	L2	R3	C2	18.8414
20	L2	R3	C3	19.6214
21	L2	R3	C4	14.1421
22	L2	R3	C5	14.4568
23	L2	R3	C6	17.6918
1	L3	R1	MZ119	13.56
2	L3	R1	MZ121	9.12
3	L3	R1	MZ127	11.62
4	L3	R1	MZ128	7.56
5	L3	R1	MZ154	4.2
6	L3	R1	MZ202	17.74
7	L3	R1	MZ214	0.09
8	L3	R1	MZ235	0.82
9	L3	R1	MZ236	2.46
10	L3	R1	MZ237	4.86
11	L3	R1	MZ247	10.86
12	L3	R1	MZ270	0.1
13	L3	R1	MZ276	2.48
14	L3	R1	MZ290	0.046
15	L3	R1	MZ332	19.72
16	L3	R1	MZ462	11.7
17	L3	R1	MZ496	4.68
18	L3	R1	C1	10.2956
19	L3	R1	C2	16.471
20	L3	R1	C3	7.07107
21	L3	R1	C4	9.48683
22	L3	R1	C5	7.07107
23	L3	R1	C6	8.40833
1	L3	R2	MZ119	20.24
2	L3	R2	MZ121	6.24
3	L3	R2	MZ127	13.08
4	L3	R2	MZ128	8.2
5	L3	R2	MZ154	4.26
6	L3	R2	MZ202	13.4
7	L3	R2	MZ214	0.1
8	L3	R2	MZ235	1
9	L3	R2	MZ236	4.24
10	L3	R2	MZ237	2.4
11	L3	R2	MZ247	5.72
12	L3	R2	MZ270	0.12
13	L3	R2	MZ276	3.74
14	L3	R2	MZ290	0.13
15	L3	R2	MZ332	19.74
16	L3	R2	MZ462	17.12
17	L3	R2	MZ496	6.24
18	L3	R2	C1	10.3199
19	L3	R2	C2	15.4455
20	L3	R2	C3	9.74679
21	L3	R2	C4	11.0318
22	L3	R2	C5	11.9038
23	L3	R2	C6	11.5758
1	L3	R3	MZ119	12.1
2	L3	R3	MZ121	7.59
3	L3	R3	MZ127	2.9
4	L3	R3	MZ128	3.44
5	L3	R3	MZ154	8.79
6	L3	R3	MZ202	19.26
7	L3	R3	MZ214	0.11
8	L3	R3	MZ235	0.43
9	L3	R3	MZ236	1.25
10	L3	R3	MZ237	1.29
11	L3	R3	MZ247	17.47
12	L3	R3	MZ270	0.08
13	L3	R3	MZ276	1.43
14	L3	R3	MZ290	0.124
15	L3	R3	MZ332	18.14
16	L3	R3	MZ462	24.58
17	L3	R3	MZ496	5.13
18	L3	R3	C1	11.2561
19	L3	R3	C2	17.1041
20	L3	R3	C3	12.661
21	L3	R3	C4	7.07107
22	L3	R3	C5	7.07107
23	L3	R3	C6	11.3358

## Sheet: Sheet1
Table 1. Combined Variance Analysis of 23 Sweet Potato Genotypes
Source	Df	SS	MS	F	F_prob
Block(Environments)	6	0.36	0.06	0.30	0.97324
Genotypes (G)	22	134.65	6.12	32.27	0.00000	**
Locations (E)	2	72.52	36.26	641.61	0.00000	**
Interactions (GEIs)	44	176.88	4.02	21.17	0.00000	**
Min. (ton/ha)	0.05
Max. (ton/ha)	39.72
Average (ton/ha)	11.93
CV (%)	13.82
Df= Degree freedom; SS= Sum of Square; MS= Mean of Square; Min. = Minimum Value; Max.= Maximum Value; ** p<0.01

## Sheet: Sheet2
Table 2. Yield Potential Different on Orange-Fleshed Sweet Potato in Each Location
Genotypes	Sumedang		Bandung		Karawang
MZ119	17.4	cd	17.1	a	15.3	abc
MZ121	17.7	cd	18.7	a	7.65	def
MZ127	12.7	de	15.8	a	9.2	def
MZ128	11.2	de	17.1	a	6.4	def
MZ154	27.9	ab	2.9	de	5.75	efg
MZ202	33.5	ab	12.9	a	16.8	ab
MZ214	34.1	ab	15	a	0.1	i
MZ235	11.5	de	1	e	0.75	hi
MZ236	2.7	g	3.6	cd	2.65	gh
MZ237	37.23	a	4.5	bcd	2.85	gh
MZ247	23.5	bc	7.1	b	11.35	bcd
MZ270	6.1	f	1.1	e	0.1	i
MZ276	12.6	de	6.7	bc	2.55	gh
MZ290	13.7	de	2	de	0.1	i
MZ332	24.93	bc	2.7	de	19.2	a
MZ462	4.1	fg	4	bcd	17.8	a
MZ496	37.2	a	1.9	de	5.35	fg
Kidal	10.96	de	16.97	a	10.62	bcd
Rancing	13.7	de	17.71	a	16.34	ab
Beniazuma	10.35	e	19	a	9.83	cdef
Beta-2	11.36	de	13.52	a	9.2	cdef
Keriting Maja	12.22	de	18.18	a	8.68	def
AC-Putih	10.89	e	15.62	a	10.44	bcde
Kidal	17.4	cd	17.1	a	15.3	abc
Mean	17.28		10.22		8.22
CV (%)	9.29		13.65		18.28
Means followed by the same letter are not significantly difference, while those followed by different letters had significant difference at the 5% level by Duncan test; CV = coefficient of variation
